# Supplementary material for: Dynamic Interaction Between SARS-CoV-2 and Influenza A Virus Infection in Human Respiratory Tissues and Cells
Source: Microorganisms. 2025 Apr 25;13(5):988. doi: 10.3390/microorganisms13050988 (PMC12114508; doi:10.3390/microorganisms13050988)
Supplement: Supplementary file 1 [file microorganisms-13-00988-s001.zip]

Archive with 1 entries (1 files):
- microorganisms-3504217-supplementary.pdf
